# Supplementary material for: A Bis‐Perylene Diimide Macrocycle Chiroptical Switch
Source: Angew Chem Int Ed Engl. 2025 Feb 10;64(15):e202501122. doi: 10.1002/anie.202501122 (PMC11976202; doi:10.1002/anie.202501122)
Supplement: Supplementary file 1 — Supporting Information [file ANIE-64-e202501122-s004.xyz]

154
Energy =
O     6.1347861   -0.2003495    3.8117272 
C     7.0787567   -0.2500272    3.0565472 
C     7.9137465    0.9365297    2.6430297 
C     7.1510607    1.9262941    1.7852607 
O     7.8038239    2.1238955    0.6249400 
C     7.3355183    3.1769343   -0.2575449 
C     7.0372489    2.6099276   -1.6338963 
H     7.6828864    1.7510876   -1.7830633 
C     7.3358757    3.6041124   -2.7742805 
C     6.6782361    3.1827810   -4.0803195 
C     8.8447434    3.7151250   -2.9657750 
N     5.6747449    2.0378125   -1.6836071 
C     5.5603915    0.6722781   -1.9905075 
C     4.2076556    0.1034634   -1.9784289 
C     3.0791497    0.9172875   -1.7863836 
C     1.7770641    0.3448858   -1.7728956 
C     0.6472016    1.1956862   -1.6357476 
C     0.8563159    2.5656011   -1.5075295 
C     2.1315692    3.1094098   -1.4750525 
C     3.2446379    2.3015102   -1.6042308 
C     1.6406746   -1.0658277   -1.8704817 
C     2.7840306   -1.8307681   -2.0828334 
C     4.0429000   -1.2551679   -2.1541302 
C     0.3182727   -1.6578844   -1.7520667 
C    -0.8114682   -0.8052570   -1.6257726 
C    -2.1067847   -1.3814482   -1.5288907 
C    -3.2351857   -0.5584753   -1.3862303 
C    -3.0940098    0.8146100   -1.4249559 
C    -1.8372846    1.3850953   -1.5562655 
C    -0.6828462    0.6101296   -1.6164378 
C     0.1159522   -3.0344066   -1.7477935 
C    -1.1543835   -3.5871054   -1.6734730 
C    -2.2696231   -2.7777040   -1.5740546 
C    -3.6104494   -3.3787659   -1.5888094 
N    -4.7024059   -2.5116508   -1.4370213 
C    -4.5645227   -1.1410502   -1.1894226 
O    -5.5192118   -0.4622224   -0.8413340 
C    -6.0610125   -3.1086915   -1.5221865 
H    -5.8559549   -4.1427040   -1.7902888 
C    -6.7916819   -3.1381869   -0.1725962 
C    -6.0209757   -3.9999172    0.8189411 
C    -8.2090399   -3.6736304   -0.3300460 
C    -6.8377879   -2.5887777   -2.7224135 
O    -7.5586350   -1.3590683   -2.4972925 
C    -7.0784880   -0.2341332   -3.0592707 
C    -7.9137309    0.9502035   -2.6398462 
C    -7.1515323    1.9351423   -1.7761292 
O    -7.8041941    2.1253554   -0.6145340 
C    -7.3363159    3.1733353    0.2741878 
C    -7.0383507    2.5984068    1.6473219 
H    -7.6837806    1.7385248    1.7912748 
N    -5.6757009    2.0263937    1.6941833 
C    -5.5610665    0.6592192    1.9935154 
C    -4.2082071    0.0907800    1.9783467 
C    -4.0431906   -1.2687804    2.1463989 
C    -2.7841985   -1.8437179    2.0719935 
C    -1.6409841   -1.0773701    1.8640192 
C    -1.7776630    0.3338438    1.7742847 
C    -3.0798597    0.9059027    1.7909463 
C    -3.2456360    2.2911034    1.6166776 
C    -2.1327190    3.0999577    1.4922321 
C    -0.8573583    2.5562257    1.5216553 
C    -0.6479678    1.1856338    1.6419850 
C    -0.3184394   -1.6684843    1.7425562 
C    -0.1158054   -3.0449247    1.7309971 
C     1.1546542   -3.5969356    1.6538095 
C     2.2697113   -2.7867635    1.5586487 
C     2.1065509   -1.3903250    1.5208710 
C     3.2347629   -0.5663513    1.3825535 
C     3.0932858    0.8064751    1.4286766 
C     1.8364515    1.3759710    1.5632090 
C     0.6821849    0.6004517    1.6192837 
C     0.8111138   -0.8149404    1.6208909 
O    -6.5472247   -0.0169410    2.2534912 
C    -4.5866101    2.8846793    1.5495064 
O    -4.7556634    4.0875248    1.3741679 
C    -7.3376482    3.5858458    2.7933841 
C    -6.6801421    3.1572476    4.0971275 
C    -8.8466073    3.6951334    2.9851547 
O    -6.1409984    2.5100713   -2.1098653 
O    -6.1342662   -0.1804562   -3.8138332 
O    -3.7759749   -4.5857425   -1.7339150 
O     6.5466863   -0.0022022   -2.2542921 
C     4.5854723    2.8949976   -1.5338175 
O     4.7542527    4.0968568   -1.3515945 
O     6.1401929    2.4986648    2.1223209 
O     7.5587957   -1.3719782    2.4886314 
C     6.8380972   -2.6029142    2.7075003 
C     6.0611764   -3.1166032    1.5046844 
N     4.7024194   -2.5194384    1.4229449 
C     4.5642124   -1.1475859    1.1825625 
O     5.5187341   -0.4667366    0.8379965 
C     3.6106737   -3.3875832    1.5703076 
O     3.7764744   -4.5952607    1.7092054 
C     6.7916527   -3.1387055    0.1548457 
C     8.2088633   -3.6754472    0.3091631 
C     6.0205837   -3.9945624   -0.8414798 
H     8.8103196    0.6115589    2.1320392 
H     8.1924682    1.4699010    3.5504163 
H     6.4804390    3.6680420    0.1838140 
H     8.1532296    3.8872057   -0.3186208 
H     6.9456608    4.5810447   -2.4936441 
H     6.9733179    3.8593286   -4.8799613 
H     5.5929387    3.2028887   -4.0232658 
H     6.9832006    2.1765738   -4.3666162 
H     9.0735502    4.4640334   -3.7214955 
H     9.2625313    2.7654655   -3.3006216 
H     9.3662820    4.0040404   -2.0556549 
H     0.0191319    3.2355058   -1.4057270 
H     2.2660643    4.1718541   -1.3433312 
H     2.7080956   -2.8990623   -2.2032554 
H     4.9134026   -1.8647891   -2.3296726 
H    -3.9741080    1.4344555   -1.3605128 
H    -1.7730657    2.4594204   -1.5914290 
H     0.9543521   -3.7079282   -1.8120822 
H    -1.2816344   -4.6580159   -1.7046992 
H    -6.8487309   -2.1217313    0.2062695 
H    -6.0397802   -5.0477055    0.5200541 
H    -6.4630020   -3.9260866    1.8108602 
H    -4.9780673   -3.7047254    0.8974144 
H    -8.8343348   -3.0136413   -0.9248643 
H    -8.6752757   -3.7731344    0.6484574 
H    -8.2110991   -4.6607511   -0.7947223 
H    -7.6004430   -3.3178431   -2.9750537 
H    -6.1746681   -2.4716201   -3.5737290 
H    -8.8106565    0.6224665   -2.1312418 
H    -8.1917538    1.4885633   -3.5444843 
H    -8.1541427    3.8831331    0.3391444 
H    -6.4811972    3.6671200   -0.1640848 
H    -4.9135812   -1.8795584    2.3183991 
H    -2.7080715   -2.9126495    2.1864736 
H    -2.2674091    4.1631123    1.3665873 
H    -0.0203125    3.2268940    1.4238081 
H    -0.9540521   -3.7189632    1.7917556 
H     1.2821583   -4.6679643    1.6794792 
H     3.9732434    1.4268532    1.3675246 
H     1.7720214    2.4500760    1.6041701 
H    -6.9477599    4.5645437    2.5185018 
H    -5.5948412    3.1782153    4.0404750 
H    -6.9846803    2.1492463    4.3774945 
H    -6.9757668    3.8289768    4.9006203 
H    -9.3680458    3.9890211    2.0765706 
H    -9.0759122    4.4396132    3.7450920 
H    -9.2640609    2.7434042    3.3144957 
H     6.1751425   -2.4902688    3.5595489 
H     7.6008712   -3.3332086    2.9561812 
H     5.8564113   -4.1520886    1.7672662 
H     6.8489586   -2.1201392   -0.2182864 
H     8.6749660   -3.7696110   -0.6699295 
H     8.2106774   -4.6651307    0.7683615 
H     8.8344129   -3.0189773    0.9076021 
H     6.4627057   -3.9154328   -1.8329444 
H     4.9778288   -3.6984062   -0.9184037 
H     6.0388600   -5.0440033   -0.5484142 
