# Supplementary material for: A Bis‐Perylene Diimide Macrocycle Chiroptical Switch
Source: Angew Chem Int Ed Engl. 2025 Feb 10;64(15):e202501122. doi: 10.1002/anie.202501122 (PMC11976202; doi:10.1002/anie.202501122)
Supplement: Supplementary file 2 — Supporting Information [file ANIE-64-e202501122-s003.xyz]

  154
       -266.29795260
 O         -5.4343858301        0.1661524704       -3.6526451917
 C         -6.5079151262        0.2649681306       -3.1214903453
 C         -7.2261898165        1.5724383766       -2.8490154534
 C         -6.7222204472        2.2377701250       -1.5731867526
 O         -7.6925131597        2.2803041789       -0.6685750202
 C         -7.4772499573        3.0420421173        0.5208756645
 C         -7.1912048488        2.1618209058        1.7414012727
 H         -7.8038604499        1.2566083309        1.6617035755
 C         -7.5434213484        2.8879741746        3.0590792679
 C         -6.8851252300        2.1987881681        4.2549757420
 C         -9.0573583340        2.8993333662        3.2606805923
 N         -5.8061911730        1.6831251984        1.7318373221
 C         -5.6279893404        0.3139611922        1.8547326332
 C         -4.2409785754       -0.1779329750        1.8466880841
 C         -3.1570525398        0.7082378314        1.7215509274
 C         -1.8278298439        0.2142534060        1.6751286749
 C         -0.7533399284        1.1388025346        1.5834563778
 C         -1.0434857267        2.4978513142        1.5333752708
 C         -2.3471137730        2.9706090573        1.5712219637
 C         -3.4074417787        2.0910927701        1.6633149669
 C         -1.6116679406       -1.1892104903        1.7204779410
 C         -2.7093904069       -2.0290472297        1.8712620871
 C         -4.0027160254       -1.5340467457        1.9448137740
 C         -0.2543853785       -1.6964194795        1.6146929913
 C          0.8195152879       -0.7714313043        1.5247603645
 C          2.1460135776       -1.2641160088        1.4358904982
 C          3.2299349654       -0.3765830133        1.3156429709
 C          3.0067548738        0.9857356050        1.3667132348
 C          1.7145282776        1.4744817281        1.4928025033
 C          0.6083089664        0.6337503141        1.5351508976
 C          0.0319850834       -3.0573672939        1.5986698452
 C          1.3346063494       -3.5293333366        1.5452077012
 C          2.3964466504       -2.6477409470        1.4737177549
 C          3.7720859129       -3.1596501583        1.5382397614
 N          4.7979110907       -2.2285821690        1.4317102923
 C          4.5961956806       -0.8858316762        1.1515020106
 O          5.5076806504       -0.1623230435        0.7958463938
 C          6.1636122012       -2.7276850404        1.6668235946
 H          6.0229827402       -3.7839396896        1.9310333277
 C          7.0459512835       -2.6718894689        0.4058416886
 C          6.6145803710       -3.7844855100       -0.5498607409
 C          8.5249388462       -2.8372703907        0.7441694704
 C          6.7460969194       -2.0722034509        2.9276258701
 O          7.2651145493       -0.7582642228        2.7453232814
 C          6.5064216194        0.2690851930        3.1211375254
 C          7.2248240607        1.5761869428        2.8472692290
 C          6.7216864003        2.2396970102        1.5701723361
 O          7.6923469809        2.2804675070        0.6658667993
 C          7.4778962908        3.0407233178       -0.5246722575
 C          7.1915091542        2.1592578070       -1.7442217421
 H          7.8042422025        1.2541557476       -1.6639206035
 N          5.8065158817        1.6805273813       -1.7337512909
 C          5.6282595829        0.3112561218       -1.8553267398
 C          4.2412115181       -0.1805910805       -1.8467877482
 C          4.0028546856       -1.5367506817       -1.9439966386
 C          2.7094971871       -2.0316377768       -1.8700005247
 C          1.6118235684       -1.1916587890       -1.7196400751
 C          1.8280958211        0.2118138575       -1.6749892226
 C          3.1573400508        0.7056962326       -1.7219641072
 C          3.4078021211        2.0885637139       -1.6645472761
 C          2.3475782574        2.9681775249       -1.5722845522
 C          1.0439397964        2.4955112245       -1.5337389254
 C          0.7536887303        1.1364726319       -1.5834428019
 C          0.2544987535       -1.6987130521       -1.6135802347
 C         -0.0319949419       -3.0596298122       -1.5971516141
 C         -1.3346460530       -3.5314603246       -1.5432434712
 C         -2.3964079784       -2.6497549508       -1.4719070063
 C         -2.1458751181       -1.2661314137       -1.4348238472
 C         -3.2297468936       -0.3784475390       -1.3152050063
 C         -3.0064493896        0.9838322608       -1.3670168174
 C         -1.7141573583        1.4724077596       -1.4931094729
 C         -0.6080036574        0.6315556463       -1.5348971424
 C         -0.8193279732       -0.7736023003       -1.5239196240
 O          6.5720235420       -0.4403065956       -1.9927444366
 C          4.7833880819        2.6115654804       -1.7267168202
 O          5.0097253310        3.8035626108       -1.7935701836
 C          7.5431940109        2.8843270220       -3.0626552699
 C          6.8844381629        2.1941867768       -4.2577507562
 C          9.0570451602        2.8956704734       -3.2649013708
 O          5.6359163945        2.7348886339        1.4380212028
 O          5.4325011334        0.1709329831        3.6516323170
 O          4.0100799160       -4.3414820946        1.6950253750
 O         -6.5717876786       -0.4374387708        1.9927876697
 C         -4.7830608628        2.6141631146        1.7243390166
 O         -5.0094538238        3.8062266827        1.7897912951
 O         -5.6361977423        2.7327191188       -1.4422488531
 O         -7.2661892947       -0.7618932639       -2.7435156653
 C         -6.7471875534       -2.0760128260       -2.9244579300
 C         -6.1636775075       -2.7299634202       -1.6633372546
 N         -4.7978627370       -2.2304783077       -1.4296747058
 C         -4.5960914154       -0.8874525011       -1.1508953876
 O         -5.5075806289       -0.1634967195       -0.7961618486
 C         -3.7720745958       -3.1616745685       -1.5355870701
 O         -4.0101443133       -4.3436741391       -1.6909828669
 C         -7.0450324621       -2.6729808875       -0.4017089394
 C         -8.5243539802       -2.8381754908       -0.7386400228
 C         -6.6131728083       -3.7849830607        0.5544719881
 H         -8.2931383640        1.3846931131       -2.7472996826
 H         -7.0114600675        2.2517647702       -3.6755014599
 H         -6.6621723637        3.7506626682        0.3559444307
 H         -8.4087544312        3.5873298133        0.6818945998
 H         -7.1740199038        3.9156289559        2.9978361096
 H         -7.2528407347        2.6368810636        5.1795881416
 H         -5.8038940797        2.3172188094        4.2375377142
 H         -7.1208054422        1.1364236895        4.2590448418
 H         -9.4293290692        1.8818017208        3.3577532456
 H         -9.5747059788        3.3767364847        2.4332200453
 H         -9.3050193928        3.4431047191        4.1690318658
 H         -0.2462252129        3.2190887438        1.4623670369
 H         -2.5541086429        4.0293859796        1.5321172289
 H         -2.5750601387       -3.0962971157        1.9378676760
 H         -4.8432497219       -2.1974338251        2.0743161409
 H          3.8454667081        1.6634661832        1.3276388286
 H          1.5924432874        2.5430556644        1.5487617007
 H         -0.7635161665       -3.7823095071        1.6453883464
 H          1.5394152542       -4.5888744259        1.5759250810
 H          6.9142540190       -1.7053429818       -0.0829070741
 H          6.9314397071       -4.7533529037       -0.1674283243
 H          7.0655008096       -3.6317135539       -1.5269808240
 H          5.5333993466       -3.8103556550       -0.6632945393
 H          8.8870028561       -1.9984801006        1.3305837997
 H          9.0964000478       -2.8775080587       -0.1797461845
 H          8.6966438287       -3.7619334460        1.2932162796
 H          7.5853156250       -2.6721344065        3.2850987464
 H          5.9677787941       -2.0372831937        3.6999389689
 H          8.2918363138        1.3882903121        2.7465167219
 H          7.0095439409        2.2567040758        3.6726326936
 H          8.4098356937        3.5851211678       -0.6861841298
 H          6.6632676140        3.7501358715       -0.3608983976
 H          4.8433211707       -2.2002957860       -2.0731617936
 H          2.5751153156       -3.0989260946       -1.9359141572
 H          2.5546651514        4.0269510530       -1.5336187412
 H          0.2467442297        3.2167987598       -1.4625013443
 H          0.7634254139       -3.7846609508       -1.6438678068
 H         -1.5395620776       -4.5909950082       -1.5735143328
 H         -3.8451521774        1.6616206904       -1.3285831553
 H         -1.5919543282        2.5409403296       -1.5495875151
 H          7.1737559605        3.9120063227       -3.0020784000
 H          5.8032149200        2.3126368404       -4.2400115173
 H          7.1201189624        1.1318199197       -4.2610759758
 H          7.2518120776        2.6315495570       -5.1828449995
 H          9.5747373857        3.3735190646       -2.4379128189
 H          9.3042659951        3.4390135667       -4.1736297712
 H          9.4290376018        1.8781174431       -3.3616431961
 H         -5.9694476942       -2.0420157814       -3.6973974519
 H         -7.5866062991       -2.6764925594       -3.2805442819
 H         -6.0231040122       -3.7864789585       -1.9265372363
 H         -6.9127093808       -1.7060901286        0.0861935301
 H         -9.0950431024       -2.8773435507        0.1857995908
 H         -8.6968493724       -3.7632862055       -1.2866791849
 H         -8.8865998970       -1.9997944981       -1.3255236082
 H         -7.0635750332       -3.6316098541        1.5317408049
 H         -5.5319292065       -3.8108555522        0.6673446894
 H         -6.9302810828       -4.7540758434        0.1728161668
