# Supplementary material for: A Bis‐Perylene Diimide Macrocycle Chiroptical Switch
Source: Angew Chem Int Ed Engl. 2025 Feb 10;64(15):e202501122. doi: 10.1002/anie.202501122 (PMC11976202; doi:10.1002/anie.202501122)
Supplement: Supplementary file 3 — Supporting Information [file ANIE-64-e202501122-s005.xyz]

154
Energy =
O     0.8423885   10.0649834    7.9012039 
O     0.9966823    7.7130586    3.9977756 
O     1.3466441   12.2541002    1.3848609 
O     3.1793815   -1.6725009    9.7928299 
O     7.3081601    1.4772741   13.0719735 
O     3.7618721   12.6527996    3.6470830 
O     3.1607684    0.7276110   13.6747247 
O     0.3649695   11.9273853    4.1414268 
O     3.6666287    9.1805499    0.6875265 
O     6.5317395    5.5237304   11.9707758 
O     7.3285599    2.3018561    8.8411488 
O     6.6444054   -2.7785559   11.5136318 
O     5.1804808   -1.8508901   12.9764231 
O     1.8417019   14.4456523    1.1206924 
N     0.8175790    8.8665764    5.9675044 
N     3.0435484   -0.4958134   11.7415100 
O     0.8855000   13.9408923    5.0263551 
O     6.0507287    0.6269680   11.3992671 
N     3.8292962   10.9383137    2.1315026 
C     1.1572627    7.7322157    5.2115039 
N     7.0062497    3.9425986   10.4059447 
C     2.4715801    5.5604630    9.4660223 
C     1.8582697    6.6323987    7.3449020 
C     2.2879912    5.4779104    8.0579675 
C     1.0890812    9.0086806    7.3275525 
C     2.8799358    3.1164572    9.5170243 
C     3.1395361   -0.5829097   10.3526378 
C     1.6614922    6.5719379    5.9539410 
C     2.8044210    4.3552480   10.2092868 
C     3.0421836    1.9143514   10.2590905 
C     2.7958717    3.0510122    8.1000469 
C     1.8584249    7.9076894    9.3885123 
H     1.6843737    8.8388226    9.9050545 
C     3.1112408    1.9519286   11.6619924 
C     5.4221952    6.4566599    7.3794171 
C     4.6483770    8.2294359    5.3009361 
C     1.6342543    7.8420443    8.0276515 
C     4.8749096    6.8603687    4.9955347 
C     3.1207547    0.6777116    9.5964876 
C     2.2738540    6.7875448   10.0913445 
H     2.4157322    6.8846452   11.1547848 
C     4.2237622   10.9504668    5.8215682 
H     4.0802983   12.0006682    6.0230528 
C     1.8855114    5.3834216    5.2856406 
H     1.7303875    5.3459643    4.2189960 
C     4.7400484    8.7205759    6.6314800 
C     5.1184621    7.8083298    7.6991865 
C     2.9728322    4.3528365   11.5912100 
H     2.9644395    5.2779468   12.1432254 
C     2.4701967    4.2563000    7.3548489 
C     0.5302085   13.2552880    4.0931256 
C     4.1298418   10.4948496    4.5203493 
C    -0.0159470    9.8956425    5.3094454 
H     0.0094687    9.6236387    4.2594335 
C     4.3149271    9.1278950    4.2495966 
C     6.4996991    5.1813110   10.7926970 
C     3.8564845    9.5753703    1.8325315 
C     3.1280882    0.7108266   12.4504338 
C     5.6269249    7.3516595   10.0281811 
H     5.6940445    7.6962255   11.0483862 
C     3.1162529    0.6461588    8.2160883 
H     3.2036216   -0.3034027    7.7114354 
C     6.3645945   -1.9546800   12.3547567 
C     1.2193589   13.5611428    1.6663804 
C     3.1142400    3.1728518   12.3078929 
H     3.1975343    3.1997939   13.3832617 
C     6.2508182    4.2653280    8.1029715 
C     4.1644207    8.6548037    2.9344043 
C     4.5076501   10.0743491    6.8581951 
H     4.5684456   10.4791608    7.8544933 
C     2.2821419    4.2492743    5.9750624 
H     2.4180318    3.3404210    5.4128626 
C     5.2074360    8.2139186    9.0267201 
H     4.9559684    9.2236454    9.3051170 
C     3.8869864   11.4530402    3.4337891 
C     2.8449178   -1.7338024   12.5305939 
H     2.7538944   -1.3752300   13.5506549 
C     5.6336469    4.6307266    5.8089036 
H     5.5498218    4.2239010    4.8149872 
C     6.8846547    3.4086809    9.1131116 
C     5.8890663    5.5898359    8.4062694 
C     5.9836691    6.0516757    9.7319314 
C     6.7898227    0.4734677   12.3460637 
C     0.5936763   11.2845311    5.4214682 
H     0.1446241   11.8793738    6.2068809 
H     1.6618908   11.2410050    5.5968569 
C     6.1065144    3.7985126    6.8108336 
H     6.3869621    2.7813641    6.5862276 
C     2.9605953    1.8142692    7.4833535 
H     2.9367478    1.7338104    6.4090830 
C     1.5373708   -2.4640562   12.1786684 
H     1.6648343   -2.9702056   11.2238314 
C     5.3131530    5.9634206    6.0516912 
C     2.3550595   11.9003003    0.4066218 
H     2.3048455   12.5983106   -0.4207560 
H     2.0776608   10.9115176    0.0676900 
C     4.0702984   -2.6244249   12.4706194 
H     3.9430146   -3.4836302   13.1211462 
H     4.2878011   -2.9647640   11.4671178 
C     0.1700490   13.7996378    2.7278131 
H     0.0245255   14.8678871    2.8172107 
H    -0.7551932   13.3285579    2.4019597 
C     7.2789041   -0.8643695   12.8447841 
H     7.3293001   -0.8583589   13.9303846 
H     8.2818416   -1.0334443   12.4608326 
C     4.3366370    7.3106542    2.6712996 
H     4.2064803    6.9516319    1.6623656 
C     7.8100885    3.1857245   11.3859497 
H     8.0434800    2.2647461   10.8635343 
C     4.6964253    6.4339049    3.6835169 
H     4.8385120    5.3979811    3.4241464 
C     6.9797691    2.8170026   12.6140933 
H     7.1936244    3.4528110   13.4624685 
H     5.9204306    2.8579234   12.3909604 
C    -1.4713090    9.8065132    5.7989813 
H    -1.4806585   10.0817766    6.8539450 
C     9.1341661    3.8962777   11.7035865 
H     8.9053547    4.7969668   12.2727269 
C     1.2189078   -3.5106062   13.2421180 
H     1.9669751   -4.2975730   13.2969452 
H     0.2670005   -3.9881600   13.0183173 
H     1.1362681   -3.0542674   14.2290191 
C     3.7396661   11.9182818    1.0250753 
H     3.8637158   12.8757146    1.5173514 
C     6.2119383   11.5282345    0.6801267 
H     6.4344515   12.3023023    1.4150383 
H     7.0135756   11.5291856   -0.0556246 
H     6.2393523   10.5670524    1.1872931 
C     4.8771734   11.7925520   -0.0036150 
H     4.6607979   10.9621459   -0.6727714 
C    10.0144102    2.9992720   12.5649901 
H     9.5465107    2.7407168   13.5110798 
H    10.9522502    3.5042050   12.7885811 
H    10.2516108    2.0701848   12.0460410 
C     0.3807869   -1.4812223   12.0533608 
H     0.2550537   -0.9048967   12.9704001 
H    -0.5472640   -2.0181987   11.8682489 
H     0.5192409   -0.7798048   11.2342009 
C    -2.0248479    8.3948874    5.6615724 
H    -2.0059916    8.0646734    4.6234295 
H    -3.0578251    8.3634148    6.0023432 
H    -1.4683596    7.6716033    6.2542524 
C    -2.3526466   10.7945540    5.0446783 
H    -2.0459498   11.8259656    5.1967354 
H    -3.3818270   10.7065296    5.3875422 
H    -2.3380806   10.5953444    3.9734560 
C     9.8705477    4.2984663   10.4333352 
H    10.0851306    3.4290894    9.8123029 
H    10.8184222    4.7711905   10.6829198 
H     9.3032047    5.0068594    9.8331245 
C     4.9657816   13.0731185   -0.8289746 
H     4.0526051   13.2861188   -1.3787110 
H     5.7699228   12.9883570   -1.5574150 
H     5.1797949   13.9324994   -0.1939768 
