# Supplementary material for: A Bis‐Perylene Diimide Macrocycle Chiroptical Switch
Source: Angew Chem Int Ed Engl. 2025 Feb 10;64(15):e202501122. doi: 10.1002/anie.202501122 (PMC11976202; doi:10.1002/anie.202501122)
Supplement: Supplementary file 4 — Supporting Information [file ANIE-64-e202501122-s001.xyz]

154
Energy =
O    14.3106476   -2.8421749   12.6418232 
O    11.5201404   -7.5550899   11.7519256 
O    17.1915558   -4.5008544   15.7623010 
O    13.9877802   -8.9841857   15.3314572 
O    16.0721521   -6.7795387   12.4180178 
O    14.9806678   -9.6766678   12.5450463 
N    15.8279167   -3.6286145   14.1643560 
O    12.6666163    6.2891639   19.1190184 
O     9.4178748    2.1239762   17.1162999 
N    12.6896584   -8.3251274   13.5651881 
O    15.9952793    4.8319088   21.8741297 
O    17.7798332   -8.2262536   12.7979090 
C    14.8439976   -2.7203096   13.7377654 
N    14.4613077    5.6453725   20.3897359 
C    16.0015376   -2.5444687   16.3449352 
C    14.5416328   -1.6049433   14.6399253 
C    11.2182546   -2.2603895   15.4257732 
C    13.5852747    4.1683333   18.6492787 
C    13.8128128    1.8057771   17.1175712 
C    14.9026695   -0.3895572   16.7386662 
N    10.5493676    1.3550071   18.9497954 
C    16.8187822   -7.8638168   12.1517856 
C    14.0329005    0.6366180   16.2802529 
C    14.4592153    3.1472695   19.0644022 
C    13.3640221   -8.0932749   14.7672889 
C    16.5495046   -2.4830632   17.6119642 
H    17.1893915   -3.2826575   17.9508912 
C    13.2650712   -6.7439040   15.3458749 
O    14.4608600  -10.0185153   10.3677293 
C    11.5029221   -3.5024646   14.7263447 
C    16.3851202   -3.6318394   15.4417126 
C    12.6026286   -3.0190615   17.3397071 
C    14.5423331    1.9322518   18.3305555 
C    12.8961569   -4.2577996   16.6355658 
C    12.8067799    3.9787632   17.5231747 
H    12.1193306    4.7523842   17.2193625 
C    10.9950023   -3.7746995   13.4602973 
H    10.4031437   -3.0407156   12.9399715 
C    16.3157062   -1.3886950   18.4296699 
H    16.7782162   -1.3789419   19.4023346 
C    11.9233216   -5.9930294   13.4673650 
C    15.5342750   -0.3162907   18.0090052 
C    13.7090095   -5.2486219   17.1789116 
H    14.1981197   -5.0952162   18.1261476 
C    12.0252353   -7.3154868   12.8444681 
C    10.4126962   -1.2686699   14.8738619 
H    10.0107330   -1.3808989   13.8811413 
C    12.5830257   -9.6864197   12.9804934 
H    12.3611435   -9.4896677   11.9387739 
C    13.7006049   -0.5934188   14.2163762 
H    13.2436822   -0.6613526   13.2419151 
C    16.2968353   -8.5734570   10.9333759 
H    17.0956221   -9.1720334   10.5028358 
H    15.9657591   -7.8640460   10.1803724 
C    15.3953215    0.8966105   18.7978942 
C    13.4576123    0.5095222   15.0200262 
H    12.8132502    1.2811266   14.6343466 
C    13.5031296    5.4385985   19.3880157 
C    15.2347662    3.3267529   20.2236656 
C    12.3113023   -4.4839973   15.3604279 
C    13.8815669   -6.4746593   16.5539765 
H    14.4845725   -7.2368622   17.0217122 
C    15.1464733   -1.5168549   15.9071135 
C    11.3940422   -0.8883600   17.4501217 
C    12.9290774    2.8219067   16.7656224 
H    12.3295473    2.7391858   15.8745284 
C    15.1390163   -9.4987092   11.2273428 
C    11.7367863   -2.0680506   16.7347434 
C    11.1981134   -4.9976436   12.8401901 
H    10.7668079   -5.1875816   11.8700336 
C    16.0290288    2.2919643   20.6793849 
H    16.6179521    2.4298264   21.5724989 
C    17.8032982   -3.9791175   12.7114125 
H    18.4684753   -4.0621425   13.5714090 
C    13.0915503   -2.7585156   18.6158696 
H    13.7488941   -3.4587833   19.1023568 
C    16.4246421   -4.5119485   13.1381421 
H    15.7491140   -4.4306734   12.2928757 
C    10.5568872    0.0756016   16.8620271 
C    12.4982421   -5.7429106   14.7249594 
C    10.0916416   -0.1176786   15.5747789 
H     9.4565971    0.6286855   15.1242103 
C    16.0950949    1.0936698   19.9845923 
H    16.7417247    0.3239547   20.3713365 
C    11.3587790  -10.4382664   13.5352607 
H    10.5173702   -9.7672968   13.3505670 
C    13.8692817  -10.4896277   12.9898356 
H    13.7540179  -11.3279354   12.3114389 
H    14.1590004  -10.8421165   13.9661256 
O    11.7810862    0.6153774   20.7213903 
O    12.4009760    6.5476307   22.0595365 
C    10.1355813    1.2599311   17.6106015 
C    11.1065582  -11.7099905   12.7321631 
H    11.1299427  -11.5215322   11.6595896 
H    10.1267687  -12.1141394   12.9781171 
H    11.8406881  -12.4821523   12.9565105 
C    15.2702266    4.6240528   20.9049363 
C    12.7356916   -1.6144656   19.3133513 
H    13.1118259   -1.4525177   20.3111927 
O    10.4969399    4.5203968   20.6919259 
C    11.8791370   -0.6854136   18.7548818 
C    16.4182290   -5.9711823   13.5750115 
H    17.3701723   -6.2968290   13.9688073 
H    15.6503723   -6.1534670   14.3179827 
C     9.8823489    2.4144307   19.7419900 
H     9.6452297    3.1713062   19.0024189 
C    17.7364158   -2.5167001   12.2926540 
H    17.0632229   -2.3800949   11.4470134 
H    18.7233978   -2.1713901   11.9919077 
H    17.4012456   -1.8676495   13.0989972 
C    14.6141806    6.9789480   21.0282037 
H    15.6248316    6.9524886   21.4306120 
C    11.3959820  -10.7310792   15.0273437 
H    12.2321195  -11.3737809   15.2951741 
H    11.4669004   -9.8243724   15.6216572 
H    10.4796304  -11.2421721   15.3185843 
C    11.4292224    0.4584099   19.5566121 
C    18.3828296   -4.8225256   11.5826488 
H    18.5836178   -5.8446705   11.8896954 
H    19.3277388   -4.3954528   11.2527747 
H    17.7116737   -4.8476682   10.7242351 
C    14.5947551    8.1656743   20.0543045 
H    13.5884066    8.3251323   19.6845795 
O    11.5412712    8.5866366   21.5830540 
C    13.7326270    7.0618018   22.2681587 
H    13.6803349    8.0757554   22.6454324 
H    14.1392231    6.4169479   23.0384915 
C     7.7083554    3.0301433   20.8683807 
H     8.1222974    3.3841260   21.8097712 
H     6.6977906    2.6806898   21.0704714 
H     7.6399629    3.8757165   20.1858498 
O    10.1043308    4.6709377   22.9216233 
C     8.5374646    1.8947180   20.2825017 
H     8.0054838    1.5274735   19.4028101 
C    10.7957452    3.0988108   20.7488444 
H    11.8369016    3.0115834   20.4678551 
H    10.6727276    2.7441294   21.7620424 
C    15.5224776    7.9046393   18.8743234 
H    16.5391761    7.7047353   19.2152419 
H    15.5565377    8.7778683   18.2259515 
H    15.2034733    7.0620398   18.2663604 
C    15.0395771    9.4278149   20.7862863 
H    14.3486803    9.7179586   21.5732880 
H    15.0926807   10.2574558   20.0840661 
H    16.0288727    9.3038617   21.2284922 
C     8.6537460    0.7410952   21.2663211 
H     9.1398990   -0.1267147   20.8278819 
H     7.6593651    0.4311053   21.5832971 
H     9.2105691    1.0229612   22.1580145 
C    11.4197345    7.3894890   21.7209458 
C    10.2251877    5.1796336   21.8254708 
C    10.1068506    6.6553185   21.5579251 
H     9.7521853    6.8444106   20.5485200 
H     9.3967511    7.0930678   22.2542628 
